# Supplementary material for: Computational Screening of Natural Compounds for Identification of Potential Anti-Cancer Agents Targeting MCM7 Protein
Source: Molecules. 2021 Sep 28;26(19):5878. doi: 10.3390/molecules26195878 (PMC8510405; doi:10.3390/molecules26195878)
Supplement: Supplementary file 1 [file molecules-26-05878-s001.zip]

Archive with 1 entries (1 files):
- molecules-1351122-supplementary.pdf
